# Supplementary material for: The SNAP-25 linker supports fusion intermediates by local lipid interactions
Source: eLife. 2019 Mar 18;8:e41720. doi: 10.7554/eLife.41720 (PMC6422494; doi:10.7554/eLife.41720)
Supplement: Figure 1—source data 1. [file elife-41720-fig1-data1.xlsx]

## Sheet: Sheet1
Fig.1 Ab
ΔCM (5s)	label	Mean (F)	SD (F)	SEM (F)	N	Number of Preps			comparison	P	significant	ANOVA
	SNAP-25 WT	3.227e-13	1.522e-13	2.929e-14	27	4			WT vs. KO	<0.001	Yes	Tukey's post hoc
	SN1-L+SN2	1.109e-13	8.062e-14	1.759e-14	21	4			WT vs. SN1-L+SN2	<0.001	Yes
	KO	2.963e-14	3.028e-14	0.5353	32	4			Split 5s vs. KO 5s	0.013	Yes
ΔCM (1s)	label	Mean (F)	SD (F)	SEM (F)	N	Number of Preps			comparison	P	significant	ANOVA
	SNAP-25 WT	2.305e-13	1.188e-13	2.285e-14	27	4			WT vs. KO	<0.001	Yes	Tukey's post hoc
	SN1-L+SN2	6.565e-14	5.683e-14	1.24e-14	21	4			WT vs. SN1-L+SN2	<0.001	Yes
	KO	1.267e-14	1.315e-14	2.324e-15	32	4			SN1-L+SN2 vs. KO	0.038	Yes
Sust. Rel.	label	Mean (F)	SD (F)	SEM (F)	N	Number of Preps			comparison	P	significant	ANOVA
	SNAP-25 WT	2.304e-14	1.471e-14	2.831e-15	27	4			WT vs. KO	<0.001	Yes	Tukey's post hoc
	SN1-L+SN2	1.132e-14	8.287e-15	1.808e-15	21	4			WT vs. SN1-L+SN2	<0.001	Yes
	KO	4.24e-15	5.712e-15	1.01e-15	32	4			SN1-L+SN2 vs. KO	0.041	Yes
tburst	label	Mean (ms)	SD (ms)	SEM (ms)	N	Number of Preps			comparison	P	significant	Student's t-test
	SNAP-25 WT	0.0322	0.0237	0.00407	27	4			WT vs. SN1+SN2	2.32e-06	Yes
	SN1-L+SN2	0.268	0.26	0.0532	21	4
Fig.1 Bb
ΔCM (5s)	label	Mean (F)	SD (F)	SEM (F)	N	Number of Preps			comparison	P	significant	ANOVA
	SNAP-25 WT	3.257e-13	1.124e-13	2.247e-14	25	3			WT vs. SN25 LGGS	<0.001	Yes	Tukey's post hoc
	SN25 LGGS	4.375e-14	3.442e-14	6.751e-15	26	3			WT vs. KO	<0.001	Yes
	KO	3.698e-14	2.838e-14	5.918e-15	23	3			KO vs.SN25 LGGS	0.939	No
ΔCM (1s)	label	Mean (F)	SD (F)	SEM (F)	N	Number of Preps			comparison	P	significant	ANOVA
	SNAP-25 WT	2.362e-13	9.401e-14	1.88e-14	25	3			WT vs. SN25 LGGS	<0.001	Yes	Tukey's post hoc
	SN25 LGGS	1.85e-14	1.431e-14	2.806e-15	26	3			WT vs. KO	<0.001	Yes
	KO	2.06e-14	1.749e-14	3.646e-15	23	3			KO vs.SN25 LGGS	0.991	No
Sust. Rel.	label	Mean (F/s)	SD (F/s)	SEM (F/s)	N	Number of Preps			comparison	P	significant	ANOVA
	SNAP-25 WT	2.2375e-14	1.12e-14	2.24e-15	25	3			WT vs. SN25 LGGS	<0.001	Yes	Tukey's post hoc
	SN25 LGGS	6.325e-15	6.15e-15	1.2075e-15	26	3			WT vs. KO	<0.001	Yes
	KO	4.1e-15	4.8e-15	1.0025e-15	23	3			KO vs.SN25 LGGS	0.593	No
																						< 0.001
																						< 0.001
																						0.948
