# Supplementary material for: The SNAP-25 linker supports fusion intermediates by local lipid interactions
Source: eLife. 2019 Mar 18;8:e41720. doi: 10.7554/eLife.41720 (PMC6422494; doi:10.7554/eLife.41720)
Supplement: Figure 1—figure supplement 1—source data 1. [file elife-41720-fig1-figsupp1-data1.xlsx]

## Sheet: Sheet1
Fig.1 - Figure Supplement 1Cb
ΔCM (5s)	label	Mean (F)	SD (F)	SEM (F)	N	Number of Preps			comparison	P	significant	ANOVA
	SNAP-25 WT	3.904e-13	1.625e-13	2.966e-14	30	6			WT vs. SN25Δ26	<0.05	Yes	Dunn's post hoc
	SN25Δ26+SN2	-4.289e-16	1.458e-14	2.806e-15	27	6			WT vs. KO	<0.05	Yes
	KO	3.074e-14	1.411e-14	2.942e-15	23	6			KO vs. SN25Δ26	<0.05	Yes
ΔCM (1s)	label	Mean (F)	SD (F)	SEM (F)	N	Number of Preps			comparison	P	significant	ANOVA
	SNAP-25 WT	2.725e-13	1.25e-13	2.281e-14	30	6			WT vs. SN25Δ26	<0.05	Yes	Dunn's post hoc
	SN25Δ26+SN2	-1.795e-17	5.549e-15	1.068e-15	27	6			WT vs. KO	<0.05	Yes
	KO	1.573e-14	1.074e-14	2.24e-15	23	6			KO vs. SN25Δ26	<0.05	Yes
Sust. Rel.	label	Mean (F)	SD (F)	SEM (F)	N	Number of Preps			comparison	P	significant	ANOVA
	SNAP-25 WT	2.947e-14	1.677e-14	3.061e-15	30	6			WT vs. SN25Δ26	<0.05	Yes	Dunn's post hoc
	SN25Δ26+SN2	-1.027e-16	3.32e-15	6.388e-16	27	6			WT vs. KO	<0.05	Yes
	KO	3.753e-15	4.089e-15	8.527e-16	23	6			KO vs. SN25Δ26	<0.05	Yes
																						< 0.001
																						< 0.001
																						0.948
