# Supplementary material for: The SNAP-25 linker supports fusion intermediates by local lipid interactions
Source: eLife. 2019 Mar 18;8:e41720. doi: 10.7554/eLife.41720 (PMC6422494; doi:10.7554/eLife.41720)
Supplement: Figure 1—figure supplement 2—source data 1. [file elife-41720-fig1-figsupp2-data1.xlsx]

## Sheet: Sheet1
Fig. 1 - Figure Supplement 2A-B
ΔCM (5s)	label	Mean (F)	SD (F)	SEM (F)	N	Number of Preps			comparison	P	significant	ANOVA
	SNAP-25 WT	2.506e-12	7.704e-13	1.816e-13	18	4			WT vs. SN25 LGGS	<0.001	Yes	Tukey's post hoc
	SN25 LGGS	2.552e-13	3.033e-13	8.106e-14	14	4			WT vs. KO	<0.001	Yes
	KO	3.863e-13	3.326e-13	1.003e-13	11	4			KO vs. SN25 LGGS	0.829	No
ΔCM (5s)	label	Mean (F)	SD (F)	SEM (F)	N	Number of Preps			comparison	P	significant	Student's t-test
	OE SNAP-25 WT	2.63883e-12	7.40653e-13	2.0542e-13	18	2			OE WT vs. OE SN25 LGGS	0.0115	Yes
	OE SN25 LGGS	1.85885e-12	4.70675e-13	1.56892e-13	14	2
Fig. 1 - Figure Supplement 2C
Membrane Fluorescence	label	Mean (a.u.)	SD	SEM	N	Number of Preps			comparison	P	significant	ANOVA
	SNAP-25 WT	16806.4	7454.7	1278.47	34	3			SNAP-25 WT vs SN25 LNGGS	< 0.001	Yes	Tukey's post hoc
	SN25 LN4CS	10357.1	5275.73	891.762	35	3			SNAP-25 WT vs SN25 LN4CS	< 0.001	Yes
	SN25 LNGGS	9871.76	7177.7	1149.35	39	3			SN25 LN4CS vs SN25 LNGGS	0.948	No
																						< 0.001
																						< 0.001
																						0.948
