# Supplementary material for: The SNAP-25 linker supports fusion intermediates by local lipid interactions
Source: eLife. 2019 Mar 18;8:e41720. doi: 10.7554/eLife.41720 (PMC6422494; doi:10.7554/eLife.41720)
Supplement: Figure 1—figure supplement 3—source data 1. [file elife-41720-fig1-figsupp3-data1.xlsx]

## Sheet: Sheet1
Fig. 1 - Figure Supplement 3A
Intensity	label	Mean (a.u.)	SD	SEM	N	Number of Preps			comparison	P	significant	ANOVA
	SNAP-25 WT	2.2542e+06	222017	52329.9	26	6			SNAP-25 WT vs SN25 LGGS	>0.05	No
	SN25 LGGS	2.36897e+06	628262	103286	37	6			SNAP-25 WT vs SN25 LN4CS	>0.05	No
	SN25 LN4CS	2.43296e+06	447874	63338.9	50	6			SNAP-25 WT vs SN25 LNGGS	>0.05	No
	SN25 LNGGS	2.3861e+06	453262	88891.9	26	6			SNAP-25 WT vs SN25 LN5KA,4CS	>0.05	No
	SN25 LN5KA,4CS	2.49954e+06	545543	106990	36	6			SNAP-25 WT vs SN25 LCGGS	>0.05	No
	SN25 LCGGS	2.16026e+06	481639	75219.4	41	6			SNAP-25 WT vs SN25 LC4G	>0.05	No
	SN25 LC4G	2.44332e+06	744456	117709	41	6			SNAP-25 WT vs SN25 LC9G	>0.05	No
	SN25 LC9G	2.39241e+06	734357	153124	23	6			SNAP-25 WT vs SN25 shift6aaL	>0.05	No
	SN25 shift6aaL	2.46599e+06	542580	108516	25	6			SNAP-25 WT vs SN25 shift10aaL	>0.05	No
	SN25 shift10aaL	2.43342e+06	377446	72639.6	26	6			SNAP-25 WT vs SN25 shift14aaL	>0.05	No
	SN25 shift14aaL	2.48177e+06	634825	105804	36	6			SNAP-25 WT vs SN25 shift14aaLN4CS	>0.05	No
	SN25 shift14aaLN4CS	2.42038e+06	570661	105969	29	6			SNAP-25 WT vs SN25 Lext7aa	>0.05	No
	SN25 Lext7aa	2.43344e+06	747381	149476	25	6			SNAP-25 WT vs SN25 Lext14aa	>0.05	No
	SN25 Lext14aa	2.3673e+06	431801	75166.9	33	6			SNAP-25 WT vs P-GFP-SN25 WT	>0.05	No
	P-GFP-SN25 WT	2.2542e+06	222017	52329.9	32	6			SNAP-25 WT vs P-GFP-SN25 LN4CS	>0.05	No
	P-GFP-SN25 LN4CS	2.4266e+06	706784	116195	21	6
Fig. 1 - Figure Supplement 3Ba
Membrane Fluorescence	label	Mean (a.u.)	SD	SEM	N	Number of Preps			comparison	P	significant	ANOVA
	SNAP-25 WT	14935.8	4382.73	710.973	38	3			SNAP-25 WT vs SN25 shift14aaLN4CS	<0.001	Yes	Tukey's post hoc
	SN25 LN4CS	9450.51	4937.31	872.802	32	3			SNAP-25 WT vs SN25 LN4CS	<0.001	Yes
	SN25 shift14aaLN4CS	9080.65	3694.68	686.086	29	3			SNAP-25 WT vs SN25 LN5KA,4CS	<0.001	Yes
	SN25 LN5KA,4CS	10036.4	4246.31	788.519	29	3			SN25 LN5KA,4CS vs SN25 shift14aaLN4CS	0.838	No
									SN25 LN5KA,4CS vs SN25 LN4CS	0.953	No
									SN25 LN4CS vs SN25 shift14aaLN4CS	0.987	No
Fig. 1 - Figure Supplement 3Bb
Membrane Fluorescence	label	Mean (a.u.)	SD	SEM	N	Number of Preps			comparison	P	significant	ANOVA
	SNAP-25 WT	17539.4	5663.88	971.348	34	3			SNAP-25 WT vs SN25 LC4G	>0.05	No
	SN25 LC4G	18714	8783.78	1529.06	33	3			SNAP-25 WT vs SN25 LC9G	>0.05	No
	SN25 LC9G	17256.6	6127.19	1066.61	33	3			SNAP-25 WT vs SN25 LCGGS	>0.05	No
	SN25 LCGGS	16741.7	6859.75	1252.41	30	3			SN25 LC4G vs SN25 LC9G	>0.05	No
									SN25 LC4G vs SN25 LCGGS	>0.05	No
									SN25 LC9G vs SN25 LCGGS	>0.05	No
Fig. 1 - Figure Supplement 3Bc
Membrane Fluorescence	label	Mean (a.u.)	SD	SEM	N	Number of Preps			comparison	P	significant	ANOVA
	SNAP-25 WT	15095.5	4295.03	859.005	25	2			SNAP-25 WT vs SN25 shift6aaL	>0.05	No
	SN25 shift6aaL	15838.9	4425.18	922.714	23	2			SNAP-25 WT vs SN25 shift10aaL	>0.05	No
	SN25 shift10aaL	15222.1	5300.96	1060.19	25	2			SNAP-25 WT vs SN25 shift14aaL	>0.05	No
	SN25 shift14aaL	16557.7	4877.1	975.421	25	2			SN25 shift6aaL vs SN25 shift10aaL	>0.05	No
									SN25 shift6aaL vs SN25 shift14aaL	>0.05	No
									SN25 shift10aaL vs SN25 shift14aaL	>0.05	No
																						< 0.001
																						< 0.001
																						0.948
