# Supplementary material for: The SNAP-25 linker supports fusion intermediates by local lipid interactions
Source: eLife. 2019 Mar 18;8:e41720. doi: 10.7554/eLife.41720 (PMC6422494; doi:10.7554/eLife.41720)
Supplement: Figure 2—source data 1. [file elife-41720-fig2-data1.xlsx]

## Sheet: Sheet1
Fig.2Ad
fast rate	label	mean (min-1)	SD (min-1)	SEM (min-1)	N				comparison	P	significant	ANOVA
	SNAP-25 WT	0.0183	0.0105	0.0033	10				WT vs. SN25 LGGS	<0.001	Yes	Tukey's post hoc
	SN25 LGGS	0.0059	0.0051	0.0016	10				WT vs. SN1+SN2	<0.001	Yes
	SN1+SN2	0.0009	0.0001	2.57994e-05	10				SN25 LGGS vs. SN1+SN2	>0.05	No
Fig.2Bh
Rel. Retention	label	Mean	SD	SEM	N				comparison	P	significant	ANOVA
	SNAP-25 WT	0.715254	0.0493654	0.0201534	6				WT vs. SN25 LGGS	<0.001	Yes	Tukey's post hoc
	SN25 LGGS	0.36817	0.0710886	0.0290218	6				WT vs. SN1(+SN2)	<0.001	Yes
	SN1 (+SN2)	0.468687	0.0674548	0.0275383	6				WT vs. SN2 (+SN1)	<0.001	Yes
	SN2 (+SN1)	0.0813838	0.049238	0.0201013	6				WT vs. SN1-L (+SN2)	<0.001	Yes
	SN1-L (+SN2)	0.394348	0.122381	0.0499617	6				WT vs. SN2 (+SN1-L)	<0.001	Yes
	SN2 (+SN1-L)	0.12315	0.0735802	0.030039	6				WT vs. SN1 (+SN2-L)	>0.05	No
	SN1 (+SN2-L)	0.701219	0.153008	0.0624651	6				WT vs. SN2-L (+SN1)	<0.001	Yes
	SN2-L (+SN1)	0.419321	0.0974562	0.0397863	6				WT vs. SN2-L (alone)	<0.001	Yes
	SN2-L (alone)	0.0564529	0.0269573	0.0110053	6				WT vs. WT (GST-GFP)	<0.001	Yes
	SNAP-25 WT (GST-GFP)	0.0240377	0.0268464	0.01096	6				SN25 LGGS vs. SN1 (+SN2)	>0.05	No
									SN25 LGGS vs. SN2 (+SN1)	<0.001	Yes
									SN25 LGGS vs. SN1-L (+SN2)	>0.05	No
									SN25 LGGS vs. SN2 (+SN1-L)	<0.001	Yes
									SN25 LGGS vs. SN1 (+SN2-L)	<0.001	Yes
									SN25 LGGS vs SN2-L (+SN1)	>0.05	No
									SN25 LGGS vs. SN2-L (alone)	<0.001	Yes
									Sn25 LGGS vs. WT (GST-GFP)	<0.001	Yes
									SN1 (+SN2) vs. SN2 (+SN1)	<0.001	Yes
									SN1 (+SN2) vs. SN1-L (+SN2)	>0.05	No
									SN1 (+SN2) vs. SN2 (+SN1-L)	<0.001	Yes
									SN1 (+SN2) vs. SN1 (+SN2-L)	<0.001	Yes
									SN1 (+SN2) vs. SN2-L (+SN1)	>0.05	No
									SN1 (+SN2) vs. SN2-L (alone)	<0.001	Yes
									SN1 (+SN2) vs. WT (GST-GFP)	<0.001	Yes
									SN2 (+SN1) vs. SN1-L (+SN2)	<0.001	Yes
									SN2 (+SN1) vs. SN2 (+SN1-L)	>0.05	No
									SN2 (+SN1) vs. SN1 (+SN2-L)	<0.001	Yes
									SN2 (+SN1) vs. SN2-L (+SN1)	<0.001	Yes
									SN2 (+SN1) vs. SN2-L (alone)	>0.05	No
									SN2 (+SN1) vs. WT (GST-GFP)	>0.05	No
									SN1-L (+SN2) vs. SN2 (+SN1-L)	<0.001	Yes
									SN1-L(+SN2) vs. SN1 (+SN2-L)	<0.001	Yes
									SN1-L (+SN2) vs. SN2-L (+SN1)	>0.05	No
									SN1-L (+SN2) vs. SN2-L (alone)	<0.001	Yes
									SN1-L (+SN2) vs. WT (GST-GFP)	<0.001	Yes
									SN2 (+SN1-L) vs. SN1 (+SN2-L)	<0.001	Yes
									SN2(+SN1-L) vs. SN2-L (+SN1)	<0.001	Yes
									SN2 (+SN1-L) vs. SN2-L (alone)	>0.05	No
									SN2 (+SN1-L) vs. WT (GST-GFP)	>0.05	No
									SN1 (+SN2-L) vs. SN2-L (+SN1)	<0.001	Yes
									SN1(+SN2-L) vs. SN2-L (alone)	<0.001	Yes
									SN1 (+SN2-L) vs. WT (GST-GFP)	<0.001	Yes
									SN2-L (+SN1) vs. SN2-L (alone)	<0.001	Yes
									SN2-L (+SN1) vs. WT (GST-GFP)	<0.001	Yes
									SN2-L (alone) vs. WT(GST-GFP)	>0.05	No
									< 0.001
									< 0.001
									0.948
