# Supplementary material for: The SNAP-25 linker supports fusion intermediates by local lipid interactions
Source: eLife. 2019 Mar 18;8:e41720. doi: 10.7554/eLife.41720 (PMC6422494; doi:10.7554/eLife.41720)
Supplement: Figure 2—figure supplement 1—source data 1. [file elife-41720-fig2-figsupp1-data1.xlsx]

## Sheet: Sheet1
Fig. 2 - Figure Supplement 1Bb
rate	label	Mean (min-1)	SD (min-1)	SEM (min-1)	N				comparison	P	significant	ANOVA
	SN1-L + SN2	0.00575	0.00072	0.000272	7				SN1 + L-SN2 vs SN1 + SN2	<0.001	Yes	Tukey's post hoc
	SN1 + L-SN2	0.00791	0.000915	0.000346	7				SN1 + L-SN2 vs SN1-L + SN2	<0.001	Yes
	SN1 + SN2	0.00479	0.000832	0.000314	7				SN1-L + SN2 vs SN1 + SN2	0.042	Yes
