# Supplementary material for: The SNAP-25 linker supports fusion intermediates by local lipid interactions
Source: eLife. 2019 Mar 18;8:e41720. doi: 10.7554/eLife.41720 (PMC6422494; doi:10.7554/eLife.41720)
Supplement: Figure 3—source data 1. [file elife-41720-fig3-data1.xlsx]

## Sheet: Sheet1
Fig. 3Ab
RRP	label	Mean (F)	SD (F)	SEM (F)	N	Number of Preps			comparison	P	significant	ANOVA
	SNAP-25 WT	9.165e-14	6.03e-14	8.891e-15	46	7			WT vs. SN25 LNGGS	<0.001	Yes	Tukey's post hoc
	SN25 LN4CS	1.857e-14	3.802e-14	5.223e-15	53	7			WT vs. SN25 LN4CS	n.d.
	SN25 LNGGS	0	0	0	22	7			SN25 LN4CS vs. SN25 LNGGS	n.d.
tRRP	label	Mean (ms)	SD (ms)	SEM (ms)	N	Number of Preps			comparison	P	significant	ANOVA
	SNAP-25 WT	0.0126	0.00612	0.000922	46	7			WT vs. SN25 LNGGS	n.d.		Tukey's post hoc
	SN25 LN4CS	0.0239	0.0114	0.00295	53	7			WT vs. SN25 LN4CS	<0.001	Yes
	SN25 LNGGS	n.d.	n.d.	n.d.	22	7			SN25 LN4CS vs. SN25 LNGGS	n.d.
sust. rel.	label	Mean (F/s)	SD (F/s)	SEM (F/s)	N	Number of Preps			comparison	P	significant	ANOVA
	SNAP-25 WT	3.051e-14	1.875e-14	2.764e-15	46	7			WT vs. SN25 LNGGS	0.024	Yes	Tukey's post hoc
	SN25 LN4CS	1.986e-14	1.287e-14	1.768e-15	53	7			WT vs. SN25 LN4CS	0.003	Yes
	SN25 LNGGS	1.981e-14	1.348e-14	2.873e-15	22	7			SN25 LN4CS vs. SN25 LNGGS	1	No
SRP	label	Mean (F)	SD (F)	SEM (F)	N	Number of Preps			comparison	P	significant	ANOVA
	SNAP-25 WT	9.728e-14	4.945e-14	7.291e-15	46	7			WT vs. SN25 LNGGS	0.006	Yes	Tukey's post hoc
	SN25 LN4CS	1.136e-13	8.083e-14	1.11e-14	53	7			WT vs. SN25 LN4CS	0.459	No
	SN25 LNGGS	4.181e-14	6.675e-14	1.423e-14	22	7			SN25 LN4CS vs. SN25 LNGGS	<0.001	Yes
tSRP	label	Mean (ms)	SD (ms)	SEM (ms)	N	Number of Preps			comparison	P	significant	ANOVA
	SNAP-25 WT	0.132	0.0723	0.0108	46	7			WT vs. SN25 LNGGS	0.015	Yes	Tukey's post hoc
	SN25 LN4CS	0.241	0.243	0.0334	53	7			WT vs. SN25 LN4CS	0.019	Yes
	SN25 LNGGS	0.307	0.263	0.073	22	7			SN25 LN4CS vs. SN25 LNGGS	0.527	No
									Values are true, please remove one star
delay	label	Mean (ms)	SD (ms)	SEM (ms)	N	Number of Preps			comparison	P	significant	ANOVA
	SNAP-25 WT	0.00242	0.00272	0.000401	46	7			WT vs. SN25 LNGGS	<0.001	Yes	Tukey's post hoc
	SN25 LN4CS	0.00651	0.00488	0.00067	53	7			WT vs. SN25 LN4CS	0.012	Yes
	SN25 LNGGS	0.019	0.0141	0.00301	22	7			SN25 LN4CS vs. SN25 LNGGS	<0.001	Yes
Fig. 3Bb
RRP	label	Mean (F)	SD (F)	SEM (F)	N	Number of Preps			comparison	P	significant	ANOVA
	SNAP-25 WT	1.247e-13	5.968e-14	1.17e-14	26	6			WT vs. SN25 LCGGS	<0.001	Yes	Tukey's post hoc
	SN25 LC4G	7.026e-14	8.787e-14	1.632e-14	29	6			WT vs. SN25 LC4G	0.005	Yes
	SN25 LCGGS	5.663e-15	1.574e-14	2.874e-15	31	6			SN25 LC4G vs. SN25 LCGGS	<0.001	Yes
tRRP	label	Mean (ms)	SD (ms)	SEM (ms)	N	Number of Preps			comparison	P	significant	ANOVA
	SNAP-25 WT	0.0131	0.00365	0.00073	26	6			WT vs. SN25 LCGGS	<0.001	Yes	Tukey's post hoc
	SN25 LC4G	0.0301	0.0152	0.0034	29	6			WT vs. SN25 LC4G	<0.001	Yes
	SN25 LCGGS	0.0572	0.0168	0.00842	31	6			SN25 LC4G vs. SN25 LCGGS	<0.001	Yes
sust. rel.	label	Mean (F/s)	SD (F/s)	SEM (F/s)	N	Number of Preps			comparison	P	significant	ANOVA
	SNAP-25 WT	3.098e-14	1.782e-14	3.495e-15	26	6			WT vs. SN25 LCGGS	0.034	Yes	Tukey's post hoc
	SN25 LC4G	2.736e-14	1.738e-14	3.228e-15	29	6			WT vs. SN25 LC4G	0.729	No
	SN25 LCGGS	1.905e-14	1.778e-14	3.194e-15	31	6			SN25 LC4G vs. SN25 LCGGS	0.169	No
SRP	label	Mean (F)	SD (F)	SEM (F)	N	Number of Preps			comparison	P	significant	ANOVA
	SNAP-25 WT	9.354e-14	5.413e-14	1.062e-14	26	6			WT vs. SN25 LCGGS	<0.001	Yes	Tukey's post hoc
	SN25 LC4G	7.576e-14	6.54e-14	1.214e-14	29	6			WT vs. SN25 LC4G	0.464	No
	SN25 LCGGS	2.803e-14	4.498e-14	8.212e-15	31	6			SN25 LC4G vs. SN25 LCGGS	0.004	Yes
tRRP	label	Mean (ms)	SD (ms)	SEM (ms)	N	Number of Preps			comparison	P	significant	ANOVA
	SNAP-25 WT	0.123	0.0548	0.0108	26	6			WT vs. SN25 LCGGS	0.005	Yes	Tukey's post hoc
	SN25 LC4G	0.175	0.144	0.0307	29	6			WT vs. SN25 LC4G	0.385	No
	SN25 LCGGS	0.272	0.211	0.0565	31	6			SN25 LC4G vs. SN25 LCGGS	0.102	No
delay	label	Mean (ms)	SD (ms)	SEM (ms)	N	Number of Preps			comparison	P	significant	ANOVA
	SNAP-25 WT	0.0016	0.00156	0.000307	26	6			WT vs. SN25 LCGGS	<0.001	Yes	Tukey's post hoc
	SN25 LC4G	0.00392	0.00441	0.000819	29	6			WT vs. SN25 LC4G	0.795	No
	SN25 LCGGS	0.0175	0.0232	0.00465	31	6			SN25 LC4G vs. SN25 LCGGS	0.001	Yes
									< 0.001
									< 0.001
									0.948
