# Supplementary material for: The SNAP-25 linker supports fusion intermediates by local lipid interactions
Source: eLife. 2019 Mar 18;8:e41720. doi: 10.7554/eLife.41720 (PMC6422494; doi:10.7554/eLife.41720)
Supplement: Figure 3—figure supplement 1—source data 1. [file elife-41720-fig3-figsupp1-data1.xlsx]

## Sheet: Sheet1
Fig. 3 - Figure Supplement 1A
Membrane fluorescence	label	Mean (a.u.)	SD	SEM	N	Number of Preps			comparison	P	significant	ANOVA
	SNAP-25 WT	16844.5	5100.89	1063.61	23	3			SNAP-25 WT vs SN25 LN4CS	0.027	Yes	Tukey's post hoc
	SN25 LN4CS	12436.5	4971.47	1036.62	23	3			SN25 LNGGS vs SN25 LCGGS	0.037	Yes
	SN25 LNGGS	13200.8	4907.93	1046.37	22	3			SN25 LNGGS vs SN25 LC4CS	0.692	No
	SN25 LCGGS	17484.8	5888.78	1227.89	23	3			SNAP-25 WT vs SN25 LCGGS	0.976	No
Fig. 3 - Figure Supplement 1Cf
fast rate	label	mean (min-1)	SD (min-1)	SEM (min-1)	N				comparison	P	significant	ANOVA
	SNAP-25 WT	0.0755	0.0325	0.0103	10				WT vs. SN25 LNGGS	<0.01	Yes	Tukey's post hoc
	SN25 LNGGS	0.0322	0.0248	0.0078	10				WT vs. SN25 LCGGS	<0.01	Yes
	SN25 LCGGS	0.0372	0.0203	0.0064	10				SN25 LNGGS vs. SN25 LCGGS	>0.05	No
Fig. 3 - Figure Supplement 1Dd
Rel. Retention	label	Mean	SD	SEM	N				comparison	P	significant	ANOVA
	SNAP-25 WT	0.707	0.0699	0.0202	12				WT vs. SN25 LNGGS	>0.05	No	Tukey's post hoc
	SN25 LNGGS	0.69	0.1035	0.0299	12				WT vs. SN25 LCGGS	<0.001	Yes
	SN25 LCGGS	0.512	0.0854	0.0246	12				SN25 LNGGS vs. SN25 LCGGS	<0.001	Yes
