# Supplementary material for: The SNAP-25 linker supports fusion intermediates by local lipid interactions
Source: eLife. 2019 Mar 18;8:e41720. doi: 10.7554/eLife.41720 (PMC6422494; doi:10.7554/eLife.41720)
Supplement: Figure 3—figure supplement 2—source data 1. [file elife-41720-fig3-figsupp2-data1.xlsx]

## Sheet: Sheet1
Fig. 3 - Figure Supplement 2B
RRP	label	Mean (F)	SD (F)	SEM (F)	N	Number of Preps			comparison	P	significant	Student's t-test
	SNAP-25 WT	1.342e-13	1.018e-13	1.959e-14	27	6			WT vs. SN25 LC9G	0.000871	Yes
	SN25 LC9G	5.912e-14	6.651e-14	1.124e-14	34	6
tRRP	label	Mean (ms)	SD (ms)	SEM (ms)	N	Number of Preps			comparison	P	significant	Student's t-test
	SNAP-25 WT	0.0171	0.0087	0.00171	27	6			WT vs. SN25 LC9G	1.75e-05	Yes
	SN25 LC9G	0.037	0.0196	0.00384	34	6
sust. rel.	label	Mean (F/s)	SD (F/s)	SEM (F/s)	N	Number of Preps			comparison	P	significant	Student's t-test
	SNAP-25 WT	2.009e-14	1.185e-14	2.28e-15	27	6			WT vs. SN25 LC9G	0.775	No
	SN25 LC9G	1.924e-14	1.135e-14	1.918e-15	34	6
SRP	label	Mean (F)	SD (F)	SEM (F)	N	Number of Preps			comparison	P	significant	Student's t-test
	SNAP-25 WT	1.001e-13	6.111e-14	1.176e-14	27	6			WT vs. SN25 LC9G	0.15	No
	SN25 LC9G	7.59e-14	6.779e-14	1.146e-14	34	6
tSRP	label	Mean (ms)	SD (ms)	SEM (ms)	N	Number of Preps			comparison	P	significant	Student's t-test
	SNAP-25 WT	0.115	0.0514	0.0099	27	6			WT vs. SN25 LC9G	0.0179	Yes
	SN25 LC9G	0.218	0.215	0.0385	34	6
delay	label	Mean (ms)	SD (ms)	SEM (ms)	N	Number of Preps			comparison	P	significant	Student's t-test
	SNAP-25 WT	0.00401	0.00251	0.000483	27	6			WT vs. SN25 LC9G	0.000737	Yes
	SN25 LC9G	0.00724	0.0041	0.000724	34	6
