# Supplementary material for: The SNAP-25 linker supports fusion intermediates by local lipid interactions
Source: eLife. 2019 Mar 18;8:e41720. doi: 10.7554/eLife.41720 (PMC6422494; doi:10.7554/eLife.41720)
Supplement: Figure 4—source data 1. [file elife-41720-fig4-data1.xlsx]

## Sheet: Sheet1
Fig. 4A
Fpeak	label	Mean (a.u.)	SD (a.u.)	SEM (a.u.)	N	Number of Preps			comparison	P	significant	Student's t-Test
	P-GFP-SN25 WT	5845.59	2843.41	620.483	21	3			P-GFP-WT vs. P-GFP-LN4CS	0.117	No
	P-GFP-SN25 LN4CS	7680.8	4495.05	937.282	23	3
Fig. 4Bb
RRP	label	Mean (F)	SD (F)	SEM (F)	N	Number of Preps			comparison	P	significant	Student's t-Test
	P-GFP-SN25 WT	1.026e-13	6.397e-14	1.188e-14	26	5			P-GFP-WT vs. P-GFP-LN4CS	0.0194	Yes
	P-GFP-SN25 LN4CS	6.061e-14	6.342e-14	1.268e-14	25	5
tRRP	label	Mean (ms)	SD (ms)	SEM (ms)	N	Number of Preps			comparison	P	significant	Student's t-Test
	P-GFP-SN25 WT	0.0187	0.013	0.0025	26	5			P-GFP-WT vs. P-GFP-LN4CS	0.021	Yes
	P-GFP-SN25 LN4CS	0.0319	0.0245	0.00548	25	5
sust. rel.	label	Mean (F/s)	SD (F/s)	SEM (F/s)	N	Number of Preps			comparison	P	significant	Student's t-Test
	P-GFP-SN25 WT	3.686e-14	2.034e-14	3.778e-15	26	5			P-GFP-WT vs. P-GFP-LN4CS	0.273	No
	P-GFP-SN25 LN4CS	3.162e-14	1.301e-14	2.603e-15	25	5
SRP	label	Mean (F)	SD (F)	SEM (F)	N	Number of Preps			comparison	P	significant	Student's t-Test
	P-GFP-SN25 WT	1.382e-13	8.699e-14	1.615e-14	26	5			P-GFP-WT vs. P-GFP-LN4CS	0.136	No
	P-GFP-SN25 LN4CS	1.07e-13	5.99e-14	1.198e-14	25	5
tRRP	label	Mean (ms)	SD (ms)	SEM (ms)	N	Number of Preps			comparison	P	significant	Student's t-Test
	P-GFP-SN25 WT	0.159	0.0976	0.0184	26	5			P-GFP-WT vs. P-GFP-LN4CS	0.0396	Yes
	P-GFP-SN25 LN4CS	0.214	0.0838	0.0179	25	5
delay	label	Mean (ms)	SD (ms)	SEM (ms)	N	Number of Preps			comparison	P	significant	Student's t-Test
	P-GFP-SN25 WT	0.0032	0.00324	0.000601	26	5			P-GFP-WT vs. P-GFP-LN4CS	0.444	No
	P-GFP-SN25 LN4CS	0.00394	0.00382	0.000763	25	5
									< 0.001
									< 0.001
									0.948
