# Supplementary material for: The SNAP-25 linker supports fusion intermediates by local lipid interactions
Source: eLife. 2019 Mar 18;8:e41720. doi: 10.7554/eLife.41720 (PMC6422494; doi:10.7554/eLife.41720)
Supplement: Figure 5—source data 1. [file elife-41720-fig5-data1.xlsx]

## Sheet: Sheet1
Fig. 5B
non-normalized data
RRP	label	Mean (F)	SD (F)	SEM (F)	N	Number of Preps			comparison	P	significant	Student's t-Test
	SNAP-25 WT	1.208e-13	6.598e-14	1.132e-14	35	7			WT vs. SN25 Shift6aaL	0.154	No
	SN25 shift6aaL	9.665e-14	6.543e-14	1.236e-14	26	7
tRRP	label	Mean (ms)	SD (ms)	SEM (ms)	N	Number of Preps			comparison	P	significant	Student's t-Test
	SNAP-25 WT	0.0174	0.0102	0.00178	35	7			WT vs. SN25 Shift6aaL	0.00853	Yes
	SN25 shift6aaL	0.025	0.0117	0.00221	26	7
sust. rel.	label	Mean (F/s)	SD (F/s)	SEM (F/s)	N	Number of Preps			comparison	P	significant	Student's t-Test
	SNAP-25 WT	2.97e-14	1.472e-14	2.524e-15	35	7			WT vs. SN25 Shift6aaL	0.0688	No
	SN25 shift6aaL	3.525e-14	1.408e-14	2.661e-15	26	7
SRP	label	Mean (F)	SD (F)	SEM (F)	N	Number of Preps			comparison	P	significant	Student's t-Test
	SNAP-25 WT	9.655e-14	6.549e-14	1.123e-14	35	7			WT vs. SN25 Shift6aaL	0.564	No
	SN25 shift6aaL	8.719e-14	5.879e-14	1.131e-14	26	7
tSRP	label	Mean (ms)	SD (ms)	SEM (ms)	N	Number of Preps			comparison	P	significant	Student's t-Test
	SNAP-25 WT	0.111	0.0568	0.0102	35	7			WT vs. SN25 Shift6aaL	0.00861	Yes
	SN25 shift6aaL	0.166	0.0949	0.019	26	7
delay	label	Mean (ms)	SD (ms)	SEM (ms)	N	Number of Preps			comparison	P	significant	Student's t-Test
	SNAP-25 WT	0.00184	0.00197	0.000337	35	7			WT vs. SN25 Shift6aaL	0.0146	Yes
	SN25 shift6aaL	0.00323	0.0024	0.000454	26	7
RRP	label	Mean (F)	SD (F)	SEM (F)	N	Number of Preps			comparison	P	significant	Student's t-Test
	SNAP-25 WT	1.599e-13	9.011e-14	1.673e-14	30	7			WT vs. SN25 Shift10aaL	0.505	No
	SN25 shift10aaL	1.439e-13	1.054e-13	1.626e-14	43	7
tRRP	label	Mean (ms)	SD (ms)	SEM (ms)	N	Number of Preps			comparison	P	significant	Student's t-Test
	SNAP-25 WT	0.023	0.00915	0.0017	30	7			WT vs. SN25 Shift10aaL	4.61e-07	Yes
	SN25 shift10aaL	0.0433	0.0179	0.0029	43	7
sust. rel.	label	Mean (F/s)	SD (F/s)	SEM (F/s)	N	Number of Preps			comparison	P	significant	Student's t-Test
	SNAP-25 WT	2.792e-14	1.435e-14	2.665e-15	30	7			WT vs. SN25 Shift10aaL	0.768	No
	SN25 shift10aaL	2.694e-14	1.326e-14	2.045e-15	43	7
SRP	label	Mean (F)	SD (F)	SEM (F)	N	Number of Preps			comparison	P	significant	Student's t-Test
	SNAP-25 WT	9.231e-14	6.612e-14	1.228e-14	30	7			WT vs. SN25 Shift10aaL	0.726	No
	SN25 shift10aaL	1.016e-13	1.317e-13	2.032e-14	43	7
tSRP	label	Mean (ms)	SD (ms)	SEM (ms)	N	Number of Preps			comparison	P	significant	Student's t-Test
	SNAP-25 WT	0.129	0.0835	0.017	30	7			WT vs. SN25 Shift10aaL	0.000661	Yes
	SN25 shift10aaL	0.227	0.12	0.0216	43	7
delay	label	Mean (ms)	SD (ms)	SEM (ms)	N	Number of Preps			comparison	P	significant	Student's t-Test
	SNAP-25 WT	0.00269	0.00272	0.000505	30	7			WT vs. SN25 Shift10aaL	4.23e-06	Yes
	SN25 shift10aaL	0.00706	0.00432	0.000667	43	7
RRP	label	Mean (F)	SD (F)	SEM (F)	N	Number of Preps			comparison	P	significant	Student's t-Test
	SNAP-25 WT	1.428e-13	8.46e-14	1.338e-14	40	4			WT vs. SN25 Shift14aaL	0.517	No
	SN25 shift14aaL	1.246e-13	1.513e-13	2.594e-14	34	4
tRRP	label	Mean (ms)	SD (ms)	SEM (ms)	N	Number of Preps			comparison	P	significant	Student's t-Test
	SNAP-25 WT	0.0137	0.00615	0.000973	40	4			WT vs. SN25 Shift14aaL	1.203e-11	Yes
	SN25 shift14aaL	0.0478	0.0251	0.00493	34	4
sust. rel.	label	Mean (F/s)	SD (F/s)	SEM (F/s)	N	Number of Preps			comparison	P	significant	Student's t-Test
	SNAP-25 WT	2.961e-14	1.439e-14	2.276e-15	40	4			WT vs. SN25 Shift14aaL	0.787	No
	SN25 shift14aaL	3.046e-14	1.187e-14	2.036e-15	34	4
SRP	label	Mean (F)	SD (F)	SEM (F)	N	Number of Preps			comparison	P	significant	Student's t-Test
	SNAP-25 WT	9.601e-14	5.633e-14	8.907e-15	40	4			WT vs. SN25 Shift14aaL	0.787	No
	SN25 shift14aaL	1.011e-13	1.015e-13	1.741e-14	34	4
tSRP	label	Mean (ms)	SD (ms)	SEM (ms)	N	Number of Preps			comparison	P	significant	Student's t-Test
	SNAP-25 WT	0.121	0.0844	0.0135	40	4			WT vs. SN25 Shift14aaL	0.000549	Yes
	SN25 shift14aaL	0.206	0.0996	0.0203	34	4
delay	label	Mean (ms)	SD (ms)	SEM (ms)	N	Number of Preps			comparison	P	significant	Student's t-Test
	SNAP-25 WT	0.00111	0.00217	0.000344	40	4			WT vs. SN25 Shift14aaL	6.46e-05	Yes
	SN25 shift14aaL	0.00617	0.00717	0.00123	34	4
Fig. 5Cb
RRP	label	Mean (F)	SD (F)	SEM (F)	N	Number of Preps			comparison	P	significant	ANOVA
	SNAP-25 WT	1.083e-13	6.266e-14	8.089e-15	29	5			WT vs. SN25 LN4CS	<0.001	Yes	Tukey's post hoc
	SN25 LN4CS	3.711e-14	5.217e-14	7.166e-15	24	5			WT vs. SN25 shift14aaLN4CS	<0.001	Yes
	SN25 shift14 LN4CS	1.733e-14	3.954e-14	7.471e-15	26	5			SN25 LN4CS vs. SN25 shift14aaLN4CS	0.27	No
tRRP	label	Mean (ms)	SD (ms)	SEM (ms)	N	Number of Preps			comparison	P	significant	ANOVA
	SNAP-25 WT	0.0149	0.01	0.00134	29	5			WT vs. SN25 LN4CS	0.01	Yes	Tukey's post hoc
	SN25 LN4CS	0.0247	0.0192	0.00345	24	5			WT vs. SN25 shift14aaLN4CS	<0.001	Yes
	SN25 shift14 LN4CS	0.0397	0.0197	0.00593	26	5			SN25 LN4CS vs. SN25 shift14aaLN4CS	0.013	Yes
sust. rel.	label	Mean (F/s)	SD (F/s)	SEM (F/s)	N	Number of Preps			comparison	P	significant	ANOVA
	SNAP-25 WT	3.048e-14	1.279e-14	1.652e-15	29	5			WT vs. SN25 LN4CS	0.044	Yes	Tukey's post hoc
	SN25 LN4CS	2.314e-14	1.395e-14	1.916e-15	24	5			WT vs. SN25 shift14aaLN4CS	0.012	Yes
	SN25 shift14 LN4CS	2.298e-14	1.5e-14	2.834e-15	26	5			SN25 LN4CS vs. SN25 shift14aaLN4CS	0.999	No
SRP	label	Mean (F)	SD (F)	SEM (F)	N	Number of Preps			comparison	P	significant	ANOVA
	SNAP-25 WT	1.211e-13	6.429e-14	8.3e-15	29	5			ANOVA	0.075	No	Tukey's post hoc
	SN25 LN4CS	1.179e-13	7.456e-14	1.024e-14	24	5
	SN25 shift14 LN4CS	8.623e-14	6.861e-14	1.297e-14	26	5
tSRP	label	Mean (ms)	SD (ms)	SEM (ms)	N	Number of Preps			comparison	P	significant	ANOVA
	SNAP-25 WT	0.122	0.0911	0.0119	29	5			WT vs. SN25 LN4CS	0.012	Yes	Tukey's post hoc
	SN25 LN4CS	0.177	0.0887	0.0124	24	5			WT vs. SN25 shift14aaLN4CS	<0.001	Yes
	SN25 shift14 LN4CS	0.299	0.139	0.0283	26	5			SN25 LN4CS vs. SN25 shift14aaLN4CS	<0.001	Yes
delay	label	Mean (ms)	SD (ms)	SEM (ms)	N	Number of Preps			comparison	P	significant	ANOVA
	SNAP-25 WT	0.00189	0.00171	0.000219	29	5			WT vs. SN25 LN4CS	<0.001	Yes	Tukey's post hoc
	SN25 LN4CS	0.00534	0.00431	0.000591	24	5			WT vs. SN25 shift14aaLN4CS	<0.001	Yes
	SN25 shift14 LN4CS	0.0111	0.00811	0.00153	26	5			SN25 LN4CS vs. SN25 shift14aaLN4CS	<0.001	Yes
									< 0.001
									< 0.001
									0.948
