# Supplementary material for: The SNAP-25 linker supports fusion intermediates by local lipid interactions
Source: eLife. 2019 Mar 18;8:e41720. doi: 10.7554/eLife.41720 (PMC6422494; doi:10.7554/eLife.41720)
Supplement: Figure 5—figure supplement 1—source data 1. [file elife-41720-fig5-figsupp1-data1.xlsx]

## Sheet: Sheet1
Fig. 5- Figure Supplement 1Bb
RRP	label	Mean (F)	SD (F)	SEM (F)	N	Number of Preps			comparison	P	significant	Student's t-test
	SNAP-25 WT	1.395e-13	1.059e-13	2.118e-14	25	8			WT vs. SN25 Lext7	0.864	No
	SN25 Lext7	1.444e-13	9.813e-14	1.963e-14	28	8
tRRP	label	Mean (ms)	SD (ms)	SEM (ms)	N	Number of Preps			comparison	P	significant	Student's t-test
	SNAP-25 WT	0.0224	0.0101	0.00214	25	8			WT vs. SN25 Lext7	0.48	No
	SN25 Lext7	0.0248	0.0128	0.00268	28	8
sust. rel.	label	Mean (F/s)	SD (F/s)	SEM (F/s)	N	Number of Preps			comparison	P	significant	Student's t-test
	SNAP-25 WT	3.082e-14	1.806e-14	3.612e-15	25	8			WT vs. SN25 Lext7	0.787	No
	SN25 Lext7	3.209e-14	1.477e-14	2.953e-15	28	8
SRP	label	Mean (F)	SD (F)	SEM (F)	N	Number of Preps			comparison	P	significant	Student's t-test
	SNAP-25 WT	1.119e-13	1.163e-13	2.327e-14	25	8			WT vs. SN25 Lext7	0.899	No
	SN25 Lext7	1.163e-13	1.253e-13	2.506e-14	28	8
tSRP	label	Mean (ms)	SD (ms)	SEM (ms)	N	Number of Preps			comparison	P	significant	Student's t-test
	SNAP-25 WT	0.152	0.0992	0.0207	25	8			WT vs. SN25 Lext7	0.512	No
	SN25 Lext7	0.174	0.119	0.0254	28	8
delay	label	Mean (ms)	SD (ms)	SEM (ms)	N	Number of Preps			comparison	P	significant	Student's t-test
	SNAP-25 WT	0.00374	0.00312	0.000756	17	5			WT vs. SN25 Lext14	0.889	No
	SN25 Lext7	0.00359	0.00262	0.000756	21	5
RRP	label	Mean (F)	SD (F)	SEM (F)	N	Number of Preps			comparison	P	significant	Student's t-test
	SNAP-25 WT	1.733e-13	1.453e-13	3.524e-14	17	5			WT vs. SN25 Lext14	0.905	No
	SN25 Lext14	1.675e-13	9.773e-14	2.821e-14	21	5
tRRP	label	Mean (ms)	SD (ms)	SEM (ms)	N	Number of Preps			comparison	P	significant	Student's t-test
	SNAP-25 WT	0.0302	0.0237	0.00574	17	5			WT vs. SN25 Lext14	0.843	No
	SN25 Lext14	0.0317	0.0118	0.00341	21	5
sust. rel.	label	Mean (F/s)	SD (F/s)	SEM (F/s)	N	Number of Preps			comparison	P	significant	Student's t-test
	SNAP-25 WT	3.045e-14	1.115e-14	2.879e-15	17	5			WT vs. SN25 Lext14	0.0751	No
	SN25 Lext14	4.21e-14	2.093e-14	6.041e-15	21	5
SRP	label	Mean (F)	SD (F)	SEM (F)	N	Number of Preps			comparison	P	significant	Student's t-test
	SNAP-25 WT	8.949e-14	6.076e-14	1.474e-14	17	5			WT vs. SN25 Lext14	0.662	No
	SN25 Lext14	7.993e-14	5.227e-14	1.509e-14	21	5
tSRP	label	Mean (ms)	SD (ms)	SEM (ms)	N	Number of Preps			comparison	P	significant	Student's t-test
	SNAP-25 WT	0.154	0.1	0.0269	17	5			WT vs. SN25 Lext14	0.327	No
	SN25 Lext14	0.196	0.104	0.033	21	5
delay	label	Mean (ms)	SD (ms)	SEM (ms)	N	Number of Preps			comparison	P	significant	Student's t-test
	SNAP-25 WT	0.00406	0.00482	0.000964	25	8			WT vs. SN25 Lext7	0.806	No
	SN25 Lext14	0.00375	0.00388	0.000777	28	8
