# Supplementary material for: The SNAP-25 linker supports fusion intermediates by local lipid interactions
Source: eLife. 2019 Mar 18;8:e41720. doi: 10.7554/eLife.41720 (PMC6422494; doi:10.7554/eLife.41720)
Supplement: Figure 5—figure supplement 2—source data 1. [file elife-41720-fig5-figsupp2-data1.xlsx]

## Sheet: Sheet1
Fig. 5- Figure Supplement 2B
RRP	label	Mean (F)	SD (F)	SEM (F)	N	Number of Preps			comparison	P	significant	ANOVA
	SNAP-25 WT	1.216e-13	6.765e-14	1.178e-14	33	6			WT vs. SN25 LN5KA,4CS	<0.001	Yes	Tukey's post hoc
	SN25 LN4CS	2.584e-14	3.812e-14	6.353e-15	36	6			WT vs. SN25 LN4CS	<0.001	Yes
	SN25 LN5KA,4CS	3.743e-14	8.891e-14	1.406e-14	37	6			SN25 LN4CS vs. SN25 LN5kA,4CS	0.746	No
tRRP	label	Mean (ms)	SD (ms)	SEM (ms)	N	Number of Preps			comparison	P	significant	ANOVA
	SNAP-25 WT	0.0143	0.00792	0.0014	33	6			WT vs. SN25 LN5KA,4CS	0.004	Yes	Tukey's post hoc
	SN25 LN4CS	0.0283	0.0196	0.00462	36	6			WT vs. SN25 LN4CS	<0.001	Yes
	SN25 LN5KA,4CS	0.0494	0.0294	0.00712	37	6			SN25 LN4CS vs. SN25 LN5kA,4CS	0.035	Yes
sust. rel.	label	Mean (F/s)	SD (F/s)	SEM (F/s)	N	Number of Preps			comparison	P	significant	ANOVA
	SNAP-25 WT	3.131e-14	1.616e-14	2.813e-15	33	6			WT vs. SN25 LN5KA,4CS	0.038	Yes	Tukey's post hoc
	SN25 LN4CS	2.162e-14	1.655e-14	2.758e-15	36	6			WT vs. SN25 LN4CS	0.034	Yes
	SN25 LN5KA,4CS	2.201e-14	1.51e-14	2.387e-15	37	6			SN25 LN4CS vs. SN25 LN5kA,4CS	0.994	No
SRP	label	Mean (F)	SD (F)	SEM (F)	N	Number of Preps			comparison	P	significant	ANOVA
	SNAP-25 WT	1.111e-13	6.049e-14	1.053e-14	33	6			ANOVA	0.893	No
	SN25 LN4CS	1.228e-13	1.21e-13	2.016e-14	36	6
	SN25 LN5KA,4CS	1.229e-13	1.486e-13	2.35e-14	37	6
tSRP	label	Mean (ms)	SD (ms)	SEM (ms)	N	Number of Preps			comparison	P	significant	ANOVA
	SNAP-25 WT	0.133	0.0913	0.0161	33	6			WT vs. SN25 LN5KA,4CS	0.002	Yes	Tukey's post hoc
	SN25 LN4CS	0.193	0.104	0.0181	36	6			WT vs. SN25 LN4CS	0.035	Yes
	SN25 LN5KA,4CS	0.226	0.116	0.0208	37	6			SN25 LN4CS vs. SN25 LN5kA,4CS	0.533	No
delay	label	Mean (ms)	SD (ms)	SEM (ms)	N	Number of Preps			comparison	P	significant	ANOVA
	SNAP-25 WT	0.00155	0.00138	0.000241	33	6			WT vs. SN25 LN5KA,4CS	0.659	No	Tukey's post hoc
	SN25 LN4CS	0.00774	0.0122	0.00204	36	6			WT vs. SN25 LN4CS	0.041	Yes
	SN25 LN5KA,4CS	0.00984	0.0127	0.00201	37	6			SN25 LN4CS vs. SN25 LN5kA,4CS	0.003	Yes
