# Supplementary material for: The SNAP-25 linker supports fusion intermediates by local lipid interactions
Source: eLife. 2019 Mar 18;8:e41720. doi: 10.7554/eLife.41720 (PMC6422494; doi:10.7554/eLife.41720)
Supplement: Figure 6—source data 1. [file elife-41720-fig6-data1.xlsx]

## Sheet: Sheet1
Fig. 6
Spike charge	label	Mean (fC)	SD (fC)	SEM (fC)	N	Number of Preps			comparison	P	significant	ANOVA
	SNAP-25 WT	244.858	86.5179	8.6954	100	15 (pooled)			ANOVA	0.969	No	Tukey's post hoc
	SN25 LN4CS	236.515	55.5647	11.8464	22	3
	SN25 LNGGS	246.965	55.1938	10.6221	27	4
	SN25 LN5KA,4CS	258.307	90.8713	22.7178	16	2
	SN25 shift14aaL	252.018	75.7785	16.156	22	3
	SN25 LCGGS	241.431	80.5943	20.1486	16	3
Spike amplitude	label	Mean (pA)	SD (pA)	SEM (pA)	N	Number of Preps			comparison	P	significant	ANOVA
	SNAP-25 WT	120.723	33.0579	3.3394	100	15 (pooled)			SN25 LN4CS vs. WT	0.991	No	Tukey's post hoc
	SN25 LN4CS	116.361	34.0314	7.2555	22	3			SN25 LNGGS vs. WT	<0.001	Yes
	SN25 LNGGS	76.6957	25.0043	4.8121	27	4			SN25 LN5KA,4CS vs. WT	<0.001	Yes
	SN25 LN5KA,4CS	65.9858	28.0086	7.0021	16	2			SN25 shift14aaL vs. WT	<0.001	Yes
	SN25 shift14aaL	79.3846	21.1245	4.5038	22	3			SN25 LCGGS vs. WT	1	No
	SN25 LCGGS	118.659	32.0023	8.0006	16	3
Spike risetime	label	Mean (µs)	SD (µs)	SEM (µs)	N	Number of Preps			comparison	P	significant	ANOVA
	SNAP-25 WT	243.958	39.4188	3.9617	100	15 (pooled)			SN25 LN4CS vs. WT	0.928	No	Tukey's post hoc
	SN25 LN4CS	259.546	69.4933	14.816	22	3			SN25 LNGGS vs. WT	<0.001	Yes
	SN25 LNGGS	340.052	89.0606	17.1397	27	4			SN25 LN5KA,4CS vs. WT	<0.001	Yes
	SN25 LN5KA,4CS	391.37	109.67	27.4176	16	2			SN25 shift14aaL vs. WT	<0.001	Yes
	SN25 shift14aaL	340.045	102.877	21.9334	22	3			SN25 LCGGS vs. WT	1	No
	SN25 LCGGS	243.253	60.0351	15.0088	16	3
Spike halfwidth	label	Mean (ms)	SD (ms)	SEM (ms)	N	Number of Preps			comparison	P	significant	ANOVA
	SNAP-25 WT	1.4093	0.3627	0.0365	100	15 (pooled)			SN25 LN4CS vs. WT	0.96	No	Tukey's post hoc
	SN25 LN4CS	1.5144	0.4326	0.0922	22	3			SN25 LNGGS vs. WT	<0.001	Yes
	SN25 LNGGS	2.3392	0.5995	0.1154	27	4			SN25 LN5KA,4CS vs. WT	<0.001	Yes
	SN25 LN5KA,4CS	2.5691	0.7864	0.1966	16	2			SN25 shift14aaL vs. WT	<0.001	Yes
	SN25 shift14aaL	2.1033	0.9206	0.1963	22	3			SN25 LCGGS vs. WT	1	No
	SN25 LCGGS	1.3987	0.3884	0.0971	16	3
Prespike ampl.	label	Mean (pA)	SD (pA)	SEM (pA)	N	Number of Preps			comparison	P	significant	ANOVA
	SNAP-25 WT	16.1493	4.283	0.4305	100	15 (pooled)			SN25 LN4CS vs. WT	0.992	No	Tukey's post hoc
	SN25 LN4CS	15.5228	8.1546	1.7386	22	3			SN25 LNGGS vs. WT	<0.001	Yes
	SN25 LNGGS	11.63	3.6871	0.7096	27	4			SN25 LN5KA,4CS vs. WT	0.002	Yes
	SN25 LN5KA,4CS	11.483	3.7432	0.9358	16	2			SN25 shift14aaL vs. WT	<0.001	Yes
	SN25 shift14aaL	11.3954	2.2134	0.4719	22	3			SN25 LCGGS vs. WT	1	No
	SN25 LCGGS	16.5168	4.09	1.0225	16	3
Prespike initial ampl.	label	Mean (pA)	SD (pA)	SEM (pA)	N	Number of Preps			comparison	P	significant	ANOVA
	SNAP-25 WT	3.5061	1.1076	0.1113	100	15 (pooled)			SN25 LN4CS vs. WT	<0.001	Yes	Tukey's post hoc
	SN25 LN4CS	1.6548	0.4128	0.088	22	3			SN25 LNGGS vs. WT	<0.001	Yes
	SN25 LNGGS	1.5054	0.6671	0.1284	27	4			SN25 LN5KA,4CS vs. WT	<0.001	Yes
	SN25 LN5KA,4CS	1.7153	0.7222	0.1806	16	2			SN25 shift14aaL vs. WT	<0.001	Yes
	SN25 shift14aaL	1.8843	0.6709	0.143	22	3			SN25 LCGGS vs. WT	0.546	No
	SN25 LCGGS	3.9169	0.7798	0.195	16	3
Prespike duration	label	Mean (ms)	SD (ms)	SEM (ms)	N	Number of Preps			comparison	P	significant	ANOVA
	SNAP-25 WT	4.0225	1.5819	0.159	100	15 (pooled)			SN25 LN4CS vs. WT	<0.001	Yes	Tukey's post hoc
	SN25 LN4CS	9.048	1.9129	0.4078	22	3			SN25 LNGGS vs. WT	<0.001	Yes
	SN25 LNGGS	9.6719	2.5469	0.4901	27	4			SN25 LN5KA,4CS vs. WT	<0.001	Yes
	SN25 LN5KA,4CS	10.587	1.967	0.4917	16	2			SN25 shift14aaL vs. WT	<0.001	Yes
	SN25 shift14aaL	9.6428	2.3325	0.4973	22	3			SN25 LCGGS vs. WT	1	No
	SN25 LCGGS	4.0093	1.3383	0.3346	16	3
Prespike charge	label	Mean (fC)	SD (fC)	SEM (fC)	N	Number of Preps			comparison	P	significant	ANOVA
	SNAP-25 WT	20.207	9.473	0.9521	100	15 (pooled)			SN25 LN4CS vs. WT	<0.001	Yes	Tukey's post hoc
	SN25 LN4CS	45.6229	16.9765	3.6194	22	3			SN25 LNGGS vs. WT	<0.001	Yes
	SN25 LNGGS	40.3784	9.4272	1.8143	27	4			SN25 LN5KA,4CS vs. WT	<0.001	Yes
	SN25 LN5KA,4CS	43.3811	13.792	3.448	16	2			SN25 shift14aaL vs. WT	<0.001	Yes
	SN25 shift14aaL	40.8388	15.5668	3.3189	22	3			SN25 LCGGS vs. WT	0.993	No
	SN25 LCGGS	21.9677	7.8281	1.957	16	3
Fluctuation freq.	label	Mean (kHz)	SD (kHz)	SEM (kHz)	N	Number of Preps			comparison	P	significant	ANOVA
	SNAP-25 WT	0.376	0.129	0.013	100	15 (pooled)			SN25 LN4CS vs. WT	<0.001	Yes	Tukey's post hoc
	SN25 LN4CS	0.1711	0.0566	0.0121	22	3			SN25 LNGGS vs. WT	<0.001	Yes
	SN25 LNGGS	0.1381	0.0831	0.016	27	4			SN25 LN5KA,4CS vs. WT	<0.001	Yes
	SN25 LN5KA,4CS	0.1339	0.1044	0.0261	16	2			SN25 shift14aaL vs. WT	<0.001	Yes
	SN25 shift14aaL	0.1652	0.1177	0.0251	22	3			SN25 LCGGS vs. WT	0.807	No
	SN25 LCGGS	0.414	0.0914	0.0229	16	3
rms noise	label	Mean (pA/ms)	SD (pA/ms)	SEM (pA/ms)	N	Number of Preps			comparison	P	significant	ANOVA
	SNAP-25 WT	4.3256	1.3794	0.1386	100	15 (pooled)			SN25 LN4CS vs. WT	<0.001	Yes	Tukey's post hoc
	SN25 LN4CS	2.6635	0.5391	0.1149	22	3			SN25 LNGGS vs. WT	<0.001	Yes
	SN25 LNGGS	2.4399	0.6561	0.1263	27	4			SN25 LN5KA,4CS vs. WT	<0.001	Yes
	SN25 LN5KA,4CS	2.4153	0.8948	0.2237	16	2			SN25 shift14aaL vs. WT	<0.001	Yes
	SN25 shift14aaL	2.4782	0.7721	0.1646	22	3			SN25 LCGGS vs. WT	0.999	No
	SN25 LCGGS	4.4413	1.0285	0.2571	16	3
																						< 0.001
																						< 0.001
																						0.948
