# Supplementary material for: The SNAP-25 linker supports fusion intermediates by local lipid interactions
Source: eLife. 2019 Mar 18;8:e41720. doi: 10.7554/eLife.41720 (PMC6422494; doi:10.7554/eLife.41720)
Supplement: Figure 7—source data 1. [file elife-41720-fig7-data1.xlsx]

## Sheet: Sheet1
Fig. 7B-C
size secretory burst
ΔCM (5s)	label	Mean	SD	SEM	N	Number of Preps			comparison	P	significant	Student's t-test
	SNAP-25 WT	3.845e-13	1.221e-13	2.492e-14	35	7			WT vs. WT+ MeOH	0.0102	Yes
	SNAP-25 WT + MeOH	4.812e-13	1.186e-13	2.589e-14	26	7
ΔCM (5s)	label	Mean	SD	SEM	N	Number of Preps			comparison	P	significant	Student's t-test
	SN25 LNGGS	1.519e-13	9.945e-14	1.879e-14	26	7			SN25 LNGGS vs. SN25 LNGGS+MeOH	8.7e-06	Yes
	SN25 LNGGS +MeOH	3.229e-13	1.55e-13	2.929e-14	28	7
rel. Gain	label	Mean	SD	SEM	N	Number of Preps			comparison	P	significant	Student's t-test
	SNAP-25 WT + MeOH	1.252	0.309	0.0673	26	7			WT+MeOH vs. LNGGS+ MeOH	0.00043	Yes
	SN25 LNGGS +MeOH	2.126	1.02	0.193	28	7
Kinetics
RRP	label	Mean (F)	SD (F)	SEM (F)	N	Number of Preps			comparison	P	significant	Student's t-test
	SNAP-25 WT	1.398e-13	8.523e-14	1.86e-14	35	7			WT vs. WT+ MeOH	0.539	No
	SNAP-25 WT + MeOH	1.573e-13	8.791e-14	2.132e-14	26	7
tRRP	label	Mean (ms)	SD (ms)	SEM (ms)	N	Number of Preps			comparison	P	significant	Student's t-test
	SNAP-25 WT	0.0194	0.00892	0.00199	35	7			WT vs. WT+ MeOH	0.811	No
	SNAP-25 WT + MeOH	0.0186	0.0121	0.00294	26	7
sust. rel.	label	Mean (F/s)	SD (F/s)	SEM (F/s)	N	Number of Preps			comparison	P	significant	Student's t-test
	SNAP-25 WT	3.602e-14	1.762e-14	3.845e-15	35	7			WT vs. WT+ MeOH	0.998	No
	SNAP-25 WT + MeOH	3.603e-14	1.858e-14	4.507e-15	26	7
SRP	label	Mean (F)	SD (F)	SEM (F)	N	Number of Preps			comparison	P	significant	Student's t-test
	SNAP-25 WT	7.864e-14	4.568e-14	9.969e-15	35	7			WT vs. WT+ MeOH	0.00245	Yes
	SNAP-25 WT + MeOH	1.383e-13	6.696e-14	1.624e-14	26	7
tSRP	label	Mean (ms)	SD (ms)	SEM (ms)	N	Number of Preps			comparison	P	significant	Student's t-test
	SNAP-25 WT	0.149	0.104	0.0239	35	7			WT vs. WT+ MeOH	0.376	No
	SNAP-25 WT + MeOH	0.12	0.0925	0.0224	26	7
delay	label	Mean (ms)	SD (ms)	SEM (ms)	N	Number of Preps			comparison	P	significant	Student's t-test
	SNAP-25 WT	0.00286	0.00188	0.000411	35	7			WT vs. WT+ MeOH	0.178	No
	SNAP-25 WT + MeOH	0.00389	0.00271	0.000658	26	7
RRP	label	Mean (F)	SD (F)	SEM (F)	N	Number of Preps			comparison	P	significant	Student's t-test
	SN25 LNGGS	4.548e-15	8.795e-15	1.606e-15	29	7			SN25 LNGGS vs. SN25 LNGGS+MeOH	0.0333	Yes
	SN25 LNGGS +MeOH	2.32e-14	4.595e-14	8.684e-15	28	7
tRRP	label	Mean (ms)	SD (ms)	SEM (ms)	N	Number of Preps			comparison	P	significant	Student's t-test
	SN25 LNGGS	0.0316	0.0233	0.00823	29	7			SN25 LNGGS vs. SN25 LNGGS+MeOH	0.662	No
	SN25 LNGGS +MeOH	0.0373	0.0282	0.0094	28	7
sust. rel.	label	Mean (F/s)	SD (F/s)	SEM (F/s)	N	Number of Preps			comparison	P	significant	Student's t-test
	SN25 LNGGS	1.436e-14	1.23e-14	2.246e-15	29	7			SN25 LNGGS vs. SN25 LNGGS+MeOH	0.00752	Yes
	SN25 LNGGS +MeOH	2.412e-14	1.447e-14	2.735e-15	28	7
SRP	label	Mean (F)	SD (F)	SEM (F)	N	Number of Preps			comparison	P	significant	Student's t-test
	SN25 LNGGS	5.709e-14	3.92e-14	7.156e-15	29	7			SN25 LNGGS vs. SN25 LNGGS+MeOH	5.44e-07	Yes
	SN25 LNGGS +MeOH	1.784e-13	1.103e-13	2.084e-14	28	7
tSRP	label	Mean (ms)	SD (ms)	SEM (ms)	N	Number of Preps			comparison	P	significant	Student's t-test
	SN25 LNGGS	0.327	0.386	0.0716	29	7			SN25 LNGGS vs. SN25 LNGGS+MeOH	0.369	No
	SN25 LNGGS +MeOH	0.258	0.135	0.0256	28	7
delay	label	Mean (ms)	SD (ms)	SEM (ms)	N	Number of Preps			comparison	P	significant	Student's t-test
	SN25 LNGGS	0.0175	0.0103	0.00195	29	7			SN25 LNGGS vs. SN25 LNGGS+MeOH	0.712	No
	SN25 LNGGS +MeOH	0.0189	0.017	0.00311	28	7
																						< 0.001
																						< 0.001
																						0.948
