# Supplementary material for: The SNAP-25 linker supports fusion intermediates by local lipid interactions
Source: eLife. 2019 Mar 18;8:e41720. doi: 10.7554/eLife.41720 (PMC6422494; doi:10.7554/eLife.41720)
Supplement: Figure 8—source data 1. [file elife-41720-fig8-data1.xlsx]

## Sheet: Sheet1
Fig. 8A-C
total DCM (pF)	label	Mean (pF)	SD (pF)	SEM (pF)	N	Number of Preps			comparison	P	significant	ANOVA
	SNAP-25 WT	0.9953	0.5516	0.1233	20	4			WT vs. WT+OA	0.002	Yes	Tukey's post hoc
	SNAP-25 WT + OA	1.5384	0.648	0.1414	21	4			SN25 LNGGS vs. SN25 LNGGS+OA	<0.001	Yes
	SN25 LNGGS	0.3669	0.3362	0.0659	26	4
	SN25 LNGGS + OA	0.9196	0.2802	0.056	25	4
relative DCM gain	label	Mean	SD	SEM	N	Number of Preps			comparison	P	significant	Student's t-test
	SNAP-25 WT + OA	1.4966	0.2049	0.1024	21	4			WT+OA vs. SN25 LNGGS + OA	<0.001	Yes
	SN25 LNGGS + OA	2.9598	0.8536	0.4268	25	4
Spike charge (fC)	label	Mean (fC)	SD (fC)	SEM (fC)	N	Number of Preps			comparison	P	significant	ANOVA
	SNAP-25 WT	258.063	75.3872	16.8571	20	4			ANOVA	0.791	No
	SNAP-25 WT + OA	245.697	67.6238	14.7567	21	4
	SN25 LNGGS	251.536	87.7781	17.2147	26	4
	SN25 LNGGS + OA	236.363	64.4979	12.8996	25	4
Spike amplitude	label	Mean (pA)	SD (pA)	SEM (pA)	N	Number of Preps			comparison	P	significant	ANOVA
	SNAP-25 WT	108.795	19.9667	4.4647	20	4			WT + OA vs. WT	<0.001	Yes	Tukey's post hoc
	SNAP-25 WT + OA	158.771	51.8474	11.314	21	4			SN25 LNGGS vs. WT	<0.001	Yes
	SN25 LNGGS	58.523	28.3663	5.5631	26	4			SN25 LNGGS + OA vs. WT	0.002	Yes
	SN25 LNGGS + OA	148.179	32.7249	6.545	25	4			SN25 LNGGS + OA vs. SN25 LNGGS	<0.001	Yes
Spike risetime	label	Mean (ms)	SD (ms)	SEM (ms)	N	Number of Preps			comparison	P	significant	ANOVA
	SNAP-25 WT	0.2742	0.0587	0.0131	20	4			WT + OA vs. WT	0.01	Yes	Tukey's post hoc
	SNAP-25 WT + OA	0.1816	0.0285	0.0062209	21	4			SN25 LNGGS vs. WT	<0.001	Yes
	SN25 LNGGS	0.4977	0.266	0.0522	26	4			SN25 LNGGS + OA vs. WT	0.03	Yes
	SN25 LNGGS + OA	0.1896	0.0432	0.0086425	25	4			SN25 LNGGS + OA vs. SN25 LNGGS	<0.001	Yes
Spike halfwidth	label	Mean (ms)	SD (ms)	SEM (ms)	N	Number of Preps			comparison	P	significant	ANOVA
	SNAP-25 WT	1.7327	0.4694	0.105	20	4			WT + OA vs. WT	0.004	Yes	Tukey's post hoc
	SNAP-25 WT + OA	1.0119	0.2197	0.0479	21	4			SN25 LNGGS vs. WT	<0.001	Yes
	SN25 LNGGS	3.6163	1.9431	0.3811	26	4			SN25 LNGGS + OA vs. WT	0.02	Yes
	SN25 LNGGS + OA	1.1407	0.4027	0.0805	25	4			SN25 LNGGS + OA vs. SN25 LNGGS	<0.001	Yes
Prespike duration	label	Mean (ms)	SD (ms)	SEM (ms)	N	Number of Preps			comparison	P	significant	ANOVA
	SNAP-25 WT	4.3619	1.4273	0.3191	20	4			WT + OA vs. WT	0.007	Yes	Tukey's post hoc
	SNAP-25 WT + OA	2.6393	0.8392	0.1831	21	4			SN25 LNGGS vs. WT	<0.001	Yes
	SN25 LNGGS	9.7701	2.6201	0.5138	26	4			SN25 LNGGS + OA vs. WT	<0.001	Yes
	SN25 LNGGS + OA	2.3756	0.9071	0.1814	25	4			SN25 LNGGS + OA vs. SN25 LNGGS	<0.001	Yes
Prespike charge	label	Mean (fC)	SD (fC)	SEM (fC)	N	Number of Preps			comparison	P	significant	ANOVA
	SNAP-25 WT	23.8741	7.1121	1.5903	20	4			WT + OA vs. WT	0.02	Yes	Tukey's post hoc
	SNAP-25 WT + OA	14.9887	7.9952	1.7447	21	4			SN25 LNGGS vs. WT	<0.001	Yes
	SN25 LNGGS	56.6676	23.2227	4.5543	26	4			SN25 LNGGS + OA vs. WT	0.005	Yes
	SN25 LNGGS + OA	11.0996	4.7836	0.9567	25	4			SN25 LNGGS + OA vs. SN25 LNGGS	<0.001	Yes
Prespike initial amplitude	label	Mean (pA)	SD (pA)	SEM (pA)	N	Number of Preps			comparison	P	significant	ANOVA
	SNAP-25 WT	2.9565	1.0588	0.2368	20	4			WT + OA vs. WT	<0.001	Yes	Tukey's post hoc
	SNAP-25 WT + OA	4.2284	1.09	0.2379	21	4			SN25 LNGGS vs. WT	<0.001	Yes
	SN25 LNGGS	1.6733	0.681	0.1335	26	4			SN25 LNGGS + OA vs. WT	0.01	Yes
	SN25 LNGGS + OA	3.9498	1.23	0.246	25	4			SN25 LNGGS + OA vs. SN25 LNGGS	<0.001	Yes
Fluctuation freq.	label	Mean (kHz)	SD (kHz)	SEM (kHz)	N	Number of Preps			comparison	P	significant	ANOVA
	SNAP-25 WT	0.2902	0.098	0.0219	20	4			WT + OA vs. WT	<0.001	Yes	Tukey's post hoc
	SNAP-25 WT + OA	0.5021	0.1347	0.0294	21	4			SN25 LNGGS vs. WT	<0.001	Yes
	SN25 LNGGS	0.0982	0.0838	0.0164	26	4			SN25 LNGGS + OA vs. WT	<0.001	Yes
	SN25 LNGGS + OA	0.5261	0.1436	0.0287	25	4			SN25 LNGGS + OA vs. SN25 LNGGS	<0.001	Yes
rms noise	label	Mean (pA/ms)	SD (pA/ms)	SEM (pA/ms)	N	Number of Preps			comparison	P	significant	ANOVA
	SNAP-25 WT	3.3709	0.9536	0.2132	20	4			WT + OA vs. WT	<0.001	Yes	Tukey's post hoc
	SNAP-25 WT + OA	5.7355	1.6499	0.36	21	4			SN25 LNGGS vs. WT	0.03	Yes
	SN25 LNGGS	2.0924	0.6082	0.1193	26	4			SN25 LNGGS + OA vs. WT	<0.001	Yes
	SN25 LNGGS + OA	6.334	2.3438	0.4688	25	4			SN25 LNGGS + OA vs. SN25 LNGGS	<0.001	Yes
																						< 0.001
																						< 0.001
																						0.948
